# Supplementary material for: Sociodemographic Predictors of Changes in Physical Activity, Screen Time, and Sleep among Toddlers and Preschoolers in Chile during the COVID-19 Pandemic
Source: Int J Environ Res Public Health. 2020 Dec 29;18(1):176. doi: 10.3390/ijerph18010176 (PMC7796176; doi:10.3390/ijerph18010176)
Supplement: Supplementary file 1 [file ijerph-18-00176-s001.zip]

Archive with 4 entries (4 files):
- Supplementary table 1 - descriptive.docx
- __MACOSX/._Supplementary table 1 - descriptive.docx
- Supplementary file 1 - Questions about Movement Behaviours.docx
- __MACOSX/._Supplementary file 1 - Questions about Movement Behaviours.docx
